# Supplementary material for: Episodic Binge-like Ethanol Reduces Skeletal Muscle Strength Associated with Atrophy, Fibrosis, and Inflammation in Young Rats
Source: Int J Mol Sci. 2023 Jan 14;24(2):1655. doi: 10.3390/ijms24021655 (PMC9861047; doi:10.3390/ijms24021655)
Supplement: Supplementary file 1 [file ijms-24-01655-s001.zip]

Archive with 1 entries (1 files):
- ijms-2027841-supplementary.pdf
